# Supplementary material for: High-Throughput Genome Editing and Phenotyping Facilitated by High Resolution Melting Curve Analysis
Source: PLoS One. 2014 Dec 11;9(12):e114632. doi: 10.1371/journal.pone.0114632 (PMC4263700; doi:10.1371/journal.pone.0114632)
Supplement: S1 Table — TALEN targets and primers. This table contains the gene name, TALEN target sites and primer sequence for HRM analysis. Gene names in red were HRM negative. (XLSX) [file pone.0114632.s001.xlsx]

## Sheet: Sheet1
S1 - TALEN target sites and primers for HRM
gene (red did not work)	left site	right site	Forward primer for HRM	reverse primer for HRM
ATM	TCTGTTCAATCAGTGAT	ATTGTATTTGCAGAA	AAATGAGACCCTCGCATCTG	cgttacCTTTTCTCTTCTGCAA
ATR	TCTTACGAATTGCTGCT	AGACCTTCACATGAA	GCCTCTTACGAATTGCTGCT	TCAGCTCAGTGGAAAACAGG
chk1	TGCATATGCAAGATGCTT	ACGTTTCTTTGGGCA	CAAGGATTGCATCGAGAATG	tcggtcaaagagctctcctc
cyc g1	TCCGACTGCTCTTCACTT	ACTCTCATATTCAAGAGA	GCTCAACTGGAAGGTCAAGG	atgggggtcaagtcattcac
hausp	TCCTCCAAGAATCCCACAGAAT	ACGTGGCTATGGCGGACGGACA	CCCAGATGATCCTCCAAGAA	CCTCCATGTCCTCCTCTGTG
mdm2	TACAGATTCAGACTCTCGCT	AGCAGCGCAGGAGGAGGAGA	cccctgctgtgtttgagatt	gtgtgtgcccttacCAGGAT
mdm4	TCCACCCCAGAGCGCCTCT	AGTAGCAGGTGCTCAGGA	ttggtgtgaacccgacatta	CCTTCAGGGTAAACACCTCCT
noxa	TCTCACAGAGCAAACCGCT	AGCAGTTGCGAAACATTGGA	ttcgattctttctcacagAGCA	CGCTTCCCCTCCATTTGTAT
p73	TCTCAGTACAGCCTACT	AAGGTTTGGGGAACAGA	cctgtctcacccttgcttct	GGAGGTGGTCTCTGAGCTGT
puma	TCCCCTCACATGATGCCTT	AGCAGCAGGACAGTC	CAGCACTCTCTCTGCACCAC	TGTCCCTGAGTAGACTGTCCTG
RB	TCCACTAACTCCATCTGT	ATGGGAGAGGGAGATCAGA	CTCAGCGAGGAGCTCCAGT	cacaagtgcggtaaagcaga
gadd45	TACAGAATGGACACCGT	AAGAGCTGCTGGTAGCA	gaccatagccgcgttatttc	TAAACGCCGACTGTGAGACA
pds5b	TGCATCTTGCCTCGGATTT	ACAAAGATGTCAGACTGCTA	AGGACTCCGAGGAGGAGAAG	ACAGCAGGCCACTAGCAGTC
wapal1(b)	TACTGCTCAATCTGAGAT	AGGACCCAAGAATGAGCA	TGATGACGACAGCTCAGAGG	TCCATCCGGGTCTTTAACTG
chk2	TGCACAGAAAACCAGTACAGCT	AGATGCGATTATAGTTTCAG	TGCACAGAAAACCAGTACAGC	TGTTTCTTGCTGTATGTGTTGAAA
esco1	TATTCGACGGTCCTCTCGCTT	AAGGTGCTAGAGCAAGA	GAAGCACAGCCATCAAGACA	CCGTCTTGCTCTAGCACCTT
esco1	TCGACGGTCCTCTCGCTT	AAAGGTGCTAGAGCAAGA	GAAGCACAGCCATCAAGACA	CCGTCTTGCTCTAGCACCTT
smc3	TCTCGAATCTCCGCCAT	AGCTGAGCGCAGAGCGA	ctgtagGAGACGGAGCGTGT	TTGGCTTTGAGCTCCAGTTT
smc3	TATTTTTCAGTCGGCAGAAAT	ACTTCTTTTATGGTATGTA	GGCAGAAATGGATCAGGAAA	gaggagcgatgaaaatgctt
p53	TGTTTATAATTTCACAGCAAT	AAGAGTTCGCGGAGCTCTGGGA	cccccaggtttttatgacttt	caggaaaaagaggagcgttg
p21	TCCTACGTTCACTCGGTAAT	AGTCTTTTCGGGCCGGTGGA	AGCGGATCCTACGTTCACTC	CAGACGCAAAGTCGAAGCTC
wapal2(a)	TGCCCAGACCACAACATT	AGAGGACAAGGATTCGTA	CTTGCCCAGACCACAACATT	TGGATGCCCACAACATAGAA
pds5a	TGTCAAAGAGATCACCGAT	AGTCGTCAAACGACTCAAGGTA	CACCTACCCACTTGGTGTCA	ccacttcggctcttacCTTG
