# Supplementary material for: High-Throughput Genome Editing and Phenotyping Facilitated by High Resolution Melting Curve Analysis
Source: PLoS One. 2014 Dec 11;9(12):e114632. doi: 10.1371/journal.pone.0114632 (PMC4263700; doi:10.1371/journal.pone.0114632)
Supplement: S2 Table — CRISPR targets and primers. This table contains the gene name, CRISPR target site and primer sequence for HRM analysis. Gene names in red were HRM negative. NT in red in target sites was altered to “G” for targeting. (XLSX) [file pone.0114632.s002.xlsx]

## Sheet: Sheet1
S2 - CRISPR target sites and primers for HRM
gene (red did not work)	target site (20nt +pam; red =changes nt in guide)	Forward primer for HRM	reverse primer for HRM
akap8lex3	GGCGATGACGGCGTCTGCGTTGG	TCTGGAGGATCCCTGCTGT	CTCCAGCTGTGTCAGCATGT
atad5a-1	GGGAAACCTGTTCGAGGACGAGG	TAAAGAAAACTCGCCGCATT	TAGTCTTCCTGGTGCGCTTC
atad5a-2	GGAAGATCTGGAACTAGATGTGG	CCTGATGTTTTGCCTGACCT	CGCCTCAGTGCTTTTAGGAT
atad5b-1	GGATTCGTCGCTCTTTCCTCTGG	CGGAGTTTAAAATATTTATGGCAAC	TTCCTTCTGTTGCAGACACTTC
atad5b-2	GGGGGTTGCCTTCTGATTGTAGG	GCTCTTTCCTCTGGCTGTTG	GTTACGTTTCGGGTGCATTT
bard1ex3	GGGTCCTGACTCCTGAGAGGAGG	AAGCACTGCGTCACCTTCTT	GCTTTAGCTTGCCTGCTGTT
bub1baex3	GGGCATCCAGGTGGAGGCTGTGG	tctaataccagcccatgccta	CCAGGTTATCCTCCCTTTGA
bub1baex5	GGATGGAAGAACTGGCCTCCTGG	aaagcacagccttgtacaactt	ACCAACGGAGCAGATTTCAC
bub1bbex1	GGCAGAGTGTGATGCTGAATGGG	caacatctcagccaatcagtg	ACACTGAACGGCCTTGTCTC
bub1bbex3	GGATCCAGAGTTCAACATAGCGG	TCATGCGCTTTACAGCTGAG	gatctggaatgacaaagaggaga
bub1ex3	GGAGAGCAGGATGTCAGCGGAGG	ctgagtcctgtatatcccctga	ATTGTGGTAGCGCTCGTCTT
bub1ex4	GGCCGCACTCTACATTGACTGGG	AGCGATCCCATGGAAGTGTA	TACACCATCTCAGCCTGCAC
Cep164ex1	GCTGCGCATCGGCGATCAGCTGG	CGTTACCATGGCCACCAC	TCTGATGGGATGTAGCTCTCG
chek2ex2	GGAGGTCCAGCCGCAGGTGTGGG	CCATCCCGGAAGATGAGG	CGTAACTGAGCACGCTGAAC
ctf18-EX4	GGAGTCACCGAAGCAGGTGACGG	AGTGGACTGGGAGCTTTACA	GTAATCTCCGATTGCAGGTG
ctf18-EX7	GGGTGTGGATGGGGATAGTGGGG	TTCTCGCAGAAGAGCAGACA	CCACCCAAAGTCGTGAAGAT
dpy30ex3	GGTGAGGCCATATTCTGCATGGG	TTGCGTTTATCCTTTTGTTTTTC	ACCATTTTACCTGGATGTTTTC
esco1ex1	GGAGAAGCCTAAAGTCTCTGAGG	AAAGCCTATTCGACGGTCCT	TTTTTCAGGACAGGCATTTTT
esco1-ex1-2	GGATTTGGATGGCGATCAAGGGG	CTGTGTTGTGGAGATTGAAACC	ACAGGTCACACATTCGCTTG
esco1ex2	GGCTGCACTTTAGCTGATGATGG	gatgcaccatgttgtggtaaa	GTGGGAACACACAGCTTTCTC
esco1-ex3	GGCAGTTTCTTGCTGAGGAGAGG	GCATGTGTTCACAGATAGTAAGTCG	TGTTGCTGTTTTCCAGTTGTG
esco2 e453del	TCCGCCTCACGTCCTCTGCCTGG	ccagGCAGAGGACGTGAG	CCATCCTGTCAGTGTTGATGA
esco2 g589	TTTCTGACCCGACGCCACAAGGG	TCACCTGACCAAAGAGGAAA	GAAATGTTGGTGTTTGGCAGTA
esco2 pip	ATCTACTCACGATGATGAGCTGG	GATGAAGAAGCAAACCGACA	aaagagcagacatgccaacc
esco2 r553	GGGTCTTCAGTCTGATGAGGAGG	GTGGCGTCAGTCGCATCT	CTGTGTACCTGGCCGTGTC
esco2 w547	TCTGTGGCGTCAGTCGCATCTGG	GGACCTGGTGCTGCTCTACT	CAACGCTCTTCCTCCTCATC
esco2 zf	CCCACAGGATGCACAGGTAGTGG	GGTTGGCATGTCTGCTCTTT	GAAAGCGCTGATGGAACTGT
esco2-2	GGTAAACCCAAGCTGGTTGTCGG	ATGGCTCCCATTTCATTCAG	TTTTCCAGTGTTGAAGAAAGCA
esco2d563	TGTACCTGGCCGTGTCCAGAAGG	GATGAGGAGGAAGAGCGTTG	TGTTAAATAAAATGTGTTAATGCACTG
esco2-ex3-1	GGAAAGCAGTGCTGGGAGCAGGG	GCTAGAATCTCCCCCAAAGC	AGGGGTTTCTGCTTGCTGTA
Fan1ex1	GTCATTTTTAGGTATCTCCATGG	TGTTCACACATCCTCATCCAG	TGTGCAATACATGTTTCTGTAGTGTT
Fan1ex3	GGCACCAGAGCTTAGAAACCTGG	CCACGAAGTTTTGGATCTGC	CCTCCACCAACTGCTGTTTC
gas8	GGTGCTGTCTGCTTCCAACCTGG	AGAAGAAGGAAGCCCAGCTC	CTCCAATTTATGGGTGACCA
hdac8-2	GGGCTCTTAGTCTGGCTTACAGG	CTGATGCCTGGGTGAGAGAC	GCTCGAGCTCGTAGGCTTTA
ift172ex9	GGAGTCCTCGAAAAGGCACATGG	TGTTTTTGTGTAGATTGCGAGTTT	TGTGATGGTGTACAGGTTTGG
ift88 int10	GGCATTTAATTGGATGCCTAGGG	TTATGTAGTGATAAACTTTCCCAAATC	ATTGGGAGTCGGGTTTAAAAT
ift88int15a	GGCAAGAAAACAAAATAAAAAGG	GTCTGTGGGGAACCCTTGTT	AAGAGTCATGCAGACGGACA
ift88int15b	CAAGAGTCATGCAGACGGACAGG	GTCCTTTTTATTTTGTTTTCTTGC	CACACACACATTCTCTCCAACA
ift88int26	GGCATGAACAGCAACAGGCCCGG	ACATTGCCTTTGCTGCAAGT	GAACGTCGGTAAACAAACAACA
Mre11 ex5	GCAACCATGATGACCCAACTGGG	CCATGGGTGAACTACCTGGA	CTACCTGAAACGAATGAATGGA
Mre11ex7	GGGGCCGAAGCATGGTCACCTGG	GTTCGATTCCGGATGAGAGA	TTCCTGCACCTGTTTTGATG
Nek8ex2	GGCTGAGAAGCTTGAGGACTTGG	CTGGCAGCTCAGAATGAATG	GCCTTGTCCTCCAGGAAGTT
Nek8ex4	GACGCCGTGTTATATCTCTCCGG	TGCTATTCTCGACAGGTTGTTG	CCAAATGTCGCTCTTCTGGT
Nphp1ex4	GGAGTGTCATACTCATCATGAGG	GGGAAGAGGAGAAGCGGTTA	TGAGAGTGAATGTGTGTTGGAA
Nphp1ex7	AGAGGACAGCGAGGAAGAACAGG	TCATCCTCTCCACAGGACAGT	GAGTGGGGAGATAGCACCTG
p107ex5	GGTCCAGACAGCAGAGGAGGAGG	TTCCACATGATCGGAGATGA	TTGATGAGATCTTTCCTGTTGG
p107ex6	GGTTTTCTGTGTCTTTCGGCAGG	tgcattgtgtttgctttgtgt	CAACCCATCATGCAGTTCAC
P130ex2	GGGCAGTGAGCTGCACTGGTTGG	ctggagggcagctgttttag	CATAGTGGGCACTGATGAGC
p130ex6	GGTCTGGTGCTGGAGGCCAAAGG	CCGGGTTCGTTATGTTTCAT	GGGTTTCCAGAAATGCTCTTT
p53ex1	GGAATCCCCAAAACTCCACGCGG	cattctctgtccgtcaggtg	ATTGGACATCCACAAAGCAA
p53ex4	GGTGGGAGAGTGGATGGCTGAGG	AGTACTTGCCGGGATCGTTT	GTCTCCGGAACAGTGGATGT
p53int1-1	GTGATATATTATTTCCCCCCAGG	aagaaacaacatcccgactttt	CGCCATTGctgtgaaattat
p53int1-1	GACGTCGATTCGATAAAAACTGG	aacatcattggaccgcttgt	gggcctaaagttcgaaatacg
p53int1-1	GCTAATGTTAGCTAGCTAACAGG	ccgacatcgctttaaacgttac	gaaactctaagtttgcattttcg
p53int1-1	GATTTGGTGTGCAACATCATTGG	agtgtttgtagattcagctgtttg	cgaatcgacgtcagtttgtt
pcna-1	GGGCATTTCTCTGCAGAGTATGG	CACGTCTGGTTCAGGGATCT	CAGCTGCACCAGAGACACAT
pcna-2	GGACTCCTCTCATGTGTCTCTGG	ACCTGATCACCGAGGCTTG	GTAGGAGTCGAACCCGTCAC
pds5a-1	GGAAAGATCACCTACCCACTTGG	CAGCCTCAGCAGCAAAGAC	ccacttcggctcttacCTTG
pds5a-2	GGTTAAGACATATATGGACATGG	ttgttaatctgtttgtcttctagTTGG	AGAACTCAGAGGCCAGGTGA
ptgs1ex5	GATCTGTGTTCGATATGGCCTGG	CGAATCCTTGTTGCTATTACCC	TCCATAGTAGCCCGTTCTGG
Ptgs2aex4	AGTTTTGGGGCAACGGGGCAAGG	TGGCTACAAAAGCTGGGAAG	CTTGGCATTTGGGAGATCAG
ptgs2aex6	GGTGTACCCTCCGCTTGTGAAGG	CTTCAGGTTGTGGATGGTGA	GGGTAGTGCATCTCCACCTG
ptgs2bex4	GGGCAATCACGCGGGACAGGAGG	CAAAAGCTGGGAAGCCTACTC	TCACCTGCGACTCCCATT
sgo ex1	GGACAATAAAGAGAAGATGAAGG	CGATGGTGCAGAAGAAGAGC	CCGGAGCTGCACTGATCT
sgo ex2	GGAGCGGGAGAAGGTTCGACAGG	AGCGTTCAGGCCAACAATAA	GCGGGTCTCTCTCTCAGTGT
smc3ex3	GGAAAGAGTAACTTCTTTTATGG	attcccctctttaattgtctaattt	gaggagcgatgaaaatgctt
smc3ex6-1	GTACTTCTTGGACAAAAAGATGG	GTCACTGCGCCGTGTCAT	CAAACGCGTTGCATGAACTA
smc3ex6-2	TCTTTTTGTCCAAGAAGTACTGG	GTCACTGCGCCGTGTCAT	CAAACGCGTTGCATGAACTA
smc3ex6-3	CAAGAAAGACCAGTACTTCTTGG	GTCACTGCGCCGTGTCAT	CAAACGCGTTGCATGAACTA
smc3ex8	GGAGAGTATCTCGCTTATGAAGG	AAGCTGCTCCGAGAAGTGG	tttaaaacacacacaagtgaagga
sororin-1	GGGTCTCGAAGCGCTCCTCTGGG	CCGTTCCTCTTCTCCAAACA	CCCAGAGAGAGGGACATGAA
sororin-2	GGGCTTCATGTCCCTCTCTCTGG	GTCTTCAGACCCCAGAGGTG	GGTCTTTTTCCCCAGACACA
stag2aex7	GGACAGTGGCGATTATCCGCTGG	CAAGCCGATGGATGTGTGTA	ACTTCTTCCACGCTGGACCT
stag2bex12	GGTGGGCTGAATACACTAGGTGG	TGCAGAAGACTGTGAGAGTGTG	TGCTGCTACAGCGACAGG
WAPAL1-1	GGAAAAACATACAGCCGAAAAGG	AGACAGATGCCACAATGACG	TGCTGAGCATGGCTCTTTTA
wapal1-2	GGATCAGACCAAGAGATCCAAGG	CAAGGTGGGAGCAAAGAGAC	GAGCCATCGCCTTCTGATAC
Znf423 ex4a	CGGGACCACAATATCAGGCCTGG	GAGCCAATGTATGCCTGTGA	TTGAGCCTGCATCATCCTCT
Znf423 ex4b	GGGCCATCCTGCTAGTACCGGGG	GTGCTTGGGACTTCCGTAAA	CCAAAAGTTTCCCCACAGAA
